# Supplementary material for: Critical hydrodynamic force levels for efficient removal of oral biofilms in simulated interdental spaces
Source: Clin Oral Investig. 2024 May 31;28(6):346. doi: 10.1007/s00784-024-05739-7 (PMC11142948; doi:10.1007/s00784-024-05739-7)
Supplement: Supplementary file 2 — Supplementary Material 2 [file 784_2024_5739_MOESM2_ESM.xlsx]

## Sheet: ValidControl disc82Disc_15runs
Supplements 1
Summary hls Januar 2024
Total CFU/Harvest (CBA + 5 % Sheep blood) 15 runs with 4-6 disks/run = total 82 disks, Test bench no 1 FHNW: Version 02 and Test bench no 2 FHNW: Version 01
	CFU/Harvest
BF (run) No (Average discs)	0 Pa
15	25000000
15	31000000
15	12000000
15	16000000
15	11000000
15	11000000
16	1500000
16	16000000
16	23000000
16	29000000
16	24000000
16	19000000
17	15000000
17	9100000
17	9100000
17	97000000
17	11000000
18	190000000
18	6700000
18	300000000
18	21000000
18	42000000
18	57000000
19	5300000
19	39000000
19	38000000
19	1600000
19	8900000
19	20000000
20	8400000
20	95000000
20	260000000
20	62000000
20	9800000
20	3700000
21	1800000
21	3200000
21	1400000
21	550000
21	800000
21	1700000
22	930000
22	2900000
22	13000000
22	11000000
22	4500000
22	9000000
23	3600000
23	2700000
23	3500000
23	2500000
24	1000000
24	1300000
24	1400000
24	1300000
24	870000
24	700000
25	6000000
25	5500000
25	12000000
25	78000000
25	13000000
26	4000000
26	39000000
26	18000000
26	28000000
26	3400000
26	25000000
27	65000000
27	73000000
27	21000000
27	33000000
27	70000000
27	34000000
28	80000000
28	74000000
28	91000000
28	82000000
29	29000000
29	340000000
29	16000000
29	38000000
Median	13000000
Average	3.50689e+07
SD	6.10569e+07
IQR (quartile 3 minus quartile 1)	33375000
0 - Quartil Minimalwert	550000
1 - 1. Quartil (25. Quartil)	3625000
2 - 1. Median (50. Quartil)	13000000
3 - 3. Quartil (75. Quartil)	37000000
4 - Quartil Maximalwert	340000000
QUANTIL.INKL;0.1 (10 % QUANTIL)	1400000
QUANTIL.INKL;0.2 (20 % QUANTIL)	2960000
QUANTIL.INKL;0.9 (90 % QUANTIL)	7.98e+07

## Sheet: BF runs 28_29
Supplements 2
Summary hls Januar 2024
Total CFU/Harvest (CBA + 5 % Sheep blood) 2 runs with 4 discs/run = total 8 discs, test bench no 2 FHNW: Version 01
	CFU/Harvest
BF No (Average disk)	0 Pa	5 Pa	20 Pa	45 Pa	90 Pa	135 Pa
28	80000000	11000000	2400000	720000	470000	160000
28	74000000	11000000	2100000	1200000	330000	190000
28	91000000	38000000	3600000	2800000	490000	270000
28	82000000	20000000	3000000	730000	510000	230000
29	29000000	850000	2700000	390000	120000	56000
29	340000000	9300000	1300000	610000	130000	420000
29	16000000	6700000	410000	460000	160000	150000
29	38000000	2100000	860000	650000	220000	70000
Median	77000000	10150000	2250000	685000	275000	175000
Average	93750000	12368750	2046250	945000	303750	193250
SD	1.03309e+08	1.19441e+07	1.10328e+06	787890	167838	116907
IQR (quartile 3 minus quartile 1)	48500000	7700000	1585000	275000	322500	110000
0 - Quartil Minimalwert	16000000	850000	410000	390000	120000	56000
1 - 1. Quartil (25. Quartil)	35750000	5550000	1190000	572500	152500	130000
2 - 1. Median (50. Quartil)	77000000	10150000	2250000	685000	275000	175000
3 - 3. Quartil (75. Quartil)	84250000	13250000	2775000	847500	475000	240000
4 - Quartil Maximalwert	340000000	38000000	3600000	2800000	510000	420000
QUANTIL.INKL;0.1 (10 % QUANTIL)	25100000	1.725e+06	725000	439000	127000	65800
QUANTIL.INKL;0.2 (20 % QUANTIL)	3.26e+07	3.94e+06	1.036e+06	520000	142000	102000
QUANTIL.INKL;0.9 (90 % QUANTIL)	1.657e+08	2.54e+07	3180000	1.68e+06	496000	315000
